# Supplementary material for: Multimodal imaging of structural damage and inflammation in psoriatic arthritis: a comparison of DMARD-naive and DMARD-failure patients
Source: Rheumatology (Oxford). 2024 Aug 17;64(4):1760–9. doi: 10.1093/rheumatology/keae450 (PMC11962931; doi:10.1093/rheumatology/keae450)
Supplement: keae450_Supplementary_Data [file keae450_supplementary_data.zip]

Archive with 3 entries (2 files):
- keae450_Supplementary_Data/
- keae450_Supplementary_Data/rhe-24-0820-File005.docx
- keae450_Supplementary_Data/rhe-24-0820-File006.docx
